# Supplementary material for: Trichoderma reesei Contains a Biosynthetic Gene Cluster That Encodes the Antifungal Agent Ilicicolin H
Source: J Fungi (Basel). 2021 Dec 1;7(12):1034. doi: 10.3390/jof7121034 (PMC8705728; doi:10.3390/jof7121034)
Supplement: Supplementary file 1 [file jof-07-01034-s001.zip]

Archive with 1 entries (1 files):
- jof-1477853-supplementary.pdf
